# Supplementary material for: The Immune Response in the Uteri and Placentae of Chlamydia abortus-Infected Ewes and Its Association with Pregnancy Outcomes
Source: Pathogens. 2023 Jun 19;12(6):846. doi: 10.3390/pathogens12060846 (PMC10303648; doi:10.3390/pathogens12060846)
Supplement: Supplementary file 1 [file pathogens-12-00846-s001.zip]

Archive with 1 entries (1 files):
- pathogens-2414565-supplementary.pdf
